# Supplementary material for: Aging and Discoloration of Red Lead (Pb3O4) Caused by Reactive Oxygen Species Under Alkaline Conditions
Source: Molecules. 2025 May 12;30(10):2136. doi: 10.3390/molecules30102136 (PMC12113696; doi:10.3390/molecules30102136)
Supplement: Supplementary file 1 [file molecules-30-02136-s001.zip]

Archive with 1 entries (1 files):
- molecules-3577146-supplementary.pdf
